# Supplementary material for: HPLC-MS Detection of Nonylphenol Ethoxylates and Lauryl Ethoxylates in Foodstuffs and the Inner Coatings of High-Barrier Pouches
Source: Foods. 2025 Aug 16;14(16):2842. doi: 10.3390/foods14162842 (PMC12385684; doi:10.3390/foods14162842)
Supplement: Supplementary file 1 [file foods-14-02842-s001.zip]

Archive with 1 entries (1 files):
- foods-3744080-supplementary.pdf
